# Supplementary material for: Validity and Reliability of Wearable Motion Sensors for Clinical Assessment of Shoulder Function in Brachial Plexus Birth Injury
Source: Sensors (Basel). 2022 Dec 6;22(23):9557. doi: 10.3390/s22239557 (PMC9736020; doi:10.3390/s22239557)
Supplement: Supplementary file 1 [file sensors-22-09557-s001.zip]

Archive with 1 entries (1 files):
- sensors-2013110-supplementary.pdf
